# Supplementary material for: Prolonged Inhibition of the MEK1/2-ERK Signaling Axis Primes Interleukin-1 Beta Expression through Histone 3 Lysine 9 Demethylation in Murine Macrophages
Source: Int J Mol Sci. 2023 Sep 22;24(19):14428. doi: 10.3390/ijms241914428 (PMC10572145; doi:10.3390/ijms241914428)
Supplement: Supplementary file 1 [file ijms-24-14428-s001.zip]

Archive with 1 entries (1 files):
- ijms-2598326-supplementary.pdf
